# Supplementary material for: Trop-2 in Upper Tract Urothelial Carcinoma
Source: Curr Oncol. 2022 May 30;29(6):3911–21. doi: 10.3390/curroncol29060312 (PMC9222112; doi:10.3390/curroncol29060312)
Supplement: Supplementary file 1 [file curroncol-29-00312-s001.zip]

Archive with 1 entries (1 files):
- curroncol-1720213-supplementary.pdf
